# Supplementary material for: Identification of anti-flaviviral drugs with mosquitocidal and anti-Zika virus activity in Aedes aegypti
Source: PLoS Negl Trop Dis. 2019 Aug 20;13(8):e0007681. doi: 10.1371/journal.pntd.0007681 (PMC6716673; doi:10.1371/journal.pntd.0007681)
Supplement: S1 Table — (XLSX) [file pntd.0007681.s001.xlsx]

## Sheet: selected drugs
Number	Name	Known biochemical/physiological Actions	References
#1	6-Azauridine	Blocks the conversion of orotic acid into UMP; anti-flavivirus in human cells.	Pascoalino et al., 2016; Crance et al., 2003
#2	Amitriptyline-HCl	Inhibits the norepinephrine and serotonin transporters.	Pascoalino et al., 2016
#3	Promethazine-HCl	Anticholinergic; strong antagonist of the H1 receptor.	Pascoalino et al., 2016
#4	Maprotiline-HCl	Selective norepinephrine uptake inhibitor.	Pascoalino et al., 2016
#5	Fluvoxamine maleate	Selective serotonin reuptake inhibitor; antidepressant.	Pascoalino et al., 2016
#6	Doxazosin	A quinazoline-derivative that selectively antagonizes postsynaptic α1-adrenergic receptors.	Pascoalino et al., 2016
#7	U18666A	Inhibitor of cholesterol synthesis.	Acosta and Bartenschlager 2016
#8	Chloroquine	Standard anti-malarial drug.	Acosta and Bartenschlager 2016
#9	Lovastatin	Increases cellular resistance to anticancer agents.	Acosta and Bartenschlager 2016; Pascoalino et al., 2016; Barrows et al. 2016
#10	5-Fluorouracil	A potent antitumor agent; affect pyrimidine synthesis.	Pascoalino et al., 2016; Barrows et al. 2016
#11	Amoxapine	Tricyclic antidepressant; inhibits uptake of norepinephrine; inhibits 5-HT2 serotonergic receptors.	Pascoalino et al., 2016
#12	MG-132	Potent, membrane-permeable proteasome inhibitor.	Acosta and Bartenschlager 2016
#13	Cyproheptadine-HCl	5-HT2/5-HT1C serotonin receptor antagonist; H1 histamine receptor antagonist; antipruritic.	Pascoalino et al., 2016
#14	Honokiol	Being antiangiogenic, antitumor, and anxiolytic.	Pascoalino et al., 2016
#15	Mevastatin	HMG-CoA reductase inhibitor. Cholesterol lowering drug. Inhibits myoblast formation.	Pascoalino et al., 2016
#16	Retinoic acid p-hydroxyanilide	Vitamin A acid analogue with antiproliferative activity.	Pascoalino et al., 2016
#17	Palonosetron-HCL	A 5-HT3 antagonist used in the prevention and treatment of chemotherapy-induced nausea and vomiting.	Pascoalino et al., 2016; Barrows et al. 2016
#18	Daptomycin	A lipopeptide antibiotic with rapid in vitro bactericidal activity against gram-positive organisms.	Barrows et al. 2016
#19	Deferasirox	An orally available iron chelator used for the management of transfusional iron overload	Barrows et al. 2016
#20	Clotrimazole	A specific inhibitor of Ca2+-activated K+ channels. It is an antifungal azole.	Pascoalino et al., 2016
#21	DMSO	Control
#22	Auranofin	A thioredoxin reductase inhibitor and is approved for the treatment of rheumatoid arthritis.	Barrows et al. 2016
#23	Actinomycin D	An inhibitor of DNA transcription and replication.	Barrows et al. 2016
#24	Digoxin	Blocks the sodium-potassium ATPase, as a potent inhibitor of chikungunya virus (CHIKV) infection.	Barrows et al. 2016
#25	Ribavirin	Displays antiviral activity against several RNA viruses involved in neurological damage in humans and animals. _x000D_	Barrows et al. 2016
#26	Ivermectin	A widely used antiparasitic agent in human and veterinary medicine	Barrows et al. 2016
#27	Pyrimethamine	Being used for protozoal infections; interferes with tetrahydrofolic acid synthesis from folic acid.	Barrows et al. 2016
#28	Dasatinib-HCl	Inhibits wild-type Abl kinase.	Barrows et al. 2016
#29	Mefloquine-HCl	A quinoline antimalarial drug that is structurally related to the antiarrhythmic agent quinidine. _x000D_	Barrows et al. 2016
#30	Saracatinib	An orally available Src inhibitor.	Barrows et al. 2016
#31	Sertraline-HCl	An antidepressant of the selective serotonin reuptake inhibitor (SSRI) class._x000D_	Barrows et al. 2016
#32	Clobenpropit	Selective H3 histamine receptor antagonist that crosses the blood-brain barrier.	Pascoalino et al., 2016
#33	Fingolimod-HCl	A sphingosine 1-phosphate (S1P) antagonist.	Barrows et al. 2016
#34	Mycophenolate mofetil	An inhibitor of inosine monophosphate dehydrogenas._x000D_	Barrows et al. 2016
#35	Cyclosporin A	An immunosuppressive agent, binds to the cyclophilin and then inhibits calcineurin._x000D_	Acosta and Bartenschlager 2016; Barrows et al. 2016
#36	Nordihydroguaiaretic acid	Has anti-tumor activitie and its analogs are in clinical development for use in refractory solid tumors. _x000D_	Barrows et al. 2016
#37	Azathioprine	Suppresses the immune system and is used in organ transplantation and autoimmune disease. _x000D_	Barrows et al. 2016
#38	Desloratadine	A potent antagonist for human histamine H1 receptor used to treat allergies._x000D_	Barrows et al. 2016
#39	Sorafenib (Tosylate)	A potent multikinase inhibitor.	Barrows et al. 2016
#40	Methoxsalen	A potent tricyclic furocoumarin suicide inhibitor of cytochrome P-450._x000D_	Barrows et al. 2016
#41	b-AP15	A specific inhibitor of the deubiquitinating enzymes UCHL5 and Usp14.	Barrows et al. 2016
#42	6-Mercaptopurine	An immunosuppressive drug; is a thiopurine._x000D_	Barrows et al. 2016
#43	Bortezomib	A potent 20S proteasome inhibitor.	Barrows et al. 2016
#44	Mycophenolic acid	Has potent anti-proliferative activity_x000D_; inhibits flavivirus infection by preventing synthesis and accumulation of viral RNA.	Acosta and Bartenschlager 2016; Barrows et al. 2016
#45	Imatinib (Mesylate)	A known inhibitor of the c-Kit, Bcr-Abl, and PDGFR tyrosine kinases.	Barrows et al. 2016
#46	Haloperidol	Blocks dopamine receptors in in the treatment of schizophrenia, acute psychosis, and delirium._x000D_	Barrows et al. 2016
#47	Pizotifen	A highly selective 5-HT receptor blocking agent, which is a benzocycloheptane based drug._x000D_	Barrows et al. 2016
#48	6-Thioguanine	Being used in the treatment of leukemias.	Barrows et al. 2016
#49	Mebendazole	An antihelmintic indicated for the treatment of nematode infestations; has been found as a hedgehog inhibitor.	Barrows et al. 2016
#50	Tosufloxacin tosylate	A fluoroquinolone antibacterial agent against Gram-positive and Gram-negative bacteria._x000D_	Barrows et al. 2016
#51	Gemcitabine-HCl	A DNA synthesis inhibitor.	Barrows et al. 2016
#52	Clofazimine	Has anti-inflammatory effec; being used with other antimycobacterial drugs to treat AIDS and Crohn's disease.	Barrows et al. 2016
#53	Benztropine (mesylate)	An antimuscarinic agent used as an adjunct in the treatment of Parkinson's disease.	Barrows et al. 2016
#54	Micafungin (sodium)	An echinocandin antifungal drug; inhibits the production of beta-1,3-glucan, an essential component of fungal cell walls._x000D_	Barrows et al. 2016
#55	Chlorpromazine-HCl	D2 dopamine receptor and H1 histamine receptor antagonist.	Barrows et al. 2016
#56	Raloxifene-HCl	An estrogen receptor antagonist._x000D_	Barrows et al. 2016
