# Supplementary material for: Identification of anti-flaviviral drugs with mosquitocidal and anti-Zika virus activity in Aedes aegypti
Source: PLoS Negl Trop Dis. 2019 Aug 20;13(8):e0007681. doi: 10.1371/journal.pntd.0007681 (PMC6716673; doi:10.1371/journal.pntd.0007681)
Supplement: S2 Table — (XLSX) [file pntd.0007681.s002.XLSX]

## Sheet: 100uM
		Virus titer (pfu/ml)					Dead or floating cells
Number	Name	1	2	3	Average		0	0.25	0.5	0.75	1
#1	6-Azauridine	13000000	18000000	15000000	1.53333e+07		Ö
#2	Amitriptyline Hydrochloride	32000000	12000000	18000000	2.06667e+07		Ö
#3	Promethazine hydrochloride	9000000	10000000	10000000	9.66667e+06		Ö
#4	Maprotiline Hydrochloride	15000000	12000000	19000000	1.53333e+07		Ö
#5	Fluvoxamine maleate	10000000	14000000	17000000	1.36667e+07		Ö
#6	Doxazosin	300000	5000000	11000000	5.43333e+06					Ö
#7	U18666A	12000000	12000000	12000000	12000000		Ö
#8	chloroquine	5000000	8000000	14000000	9000000		Ö
#9	Lovastatin	9000000	11000000	5000000	8.33333e+06		Ö
#10	5-Fluorouracil	7000	60000	110000	59000		Ö
#11	Amoxapine	0	100000	7000000	2.36667e+06				Ö
#12	MG-132	4000000	8000000	15000000	9000000			Ö
#13	Cyproheptadine Hydrochloride	0	8000000	3000000	3.66667e+06		Ö
#14	Honokiol	0	0	10000000	3.33333e+06						Ö
#15	Mevastatin	6000000	6000000	5000000	5.66667e+06				Ö
#16	Retinoic acid p-hydroxyanilide	0	0	15000000	5000000						Ö
#17	Palonosetron HCL	4000000	2000000	3000000	3000000		Ö
#18	Daptomycin	14000	100000	14000	42666.7						Ö
#19	Deferasirox	200000	1100000	2000000	1100000		Ö
#20	DMSO	13000000	8000000	15000000	12000000		Ö
#21	Medium	4000000	2000000	2000000	2.66667e+06		Ö
#22	Auranofin	0	0	0	0						Ö
#23	Actinomycin D	0	2000	1000	1000					Ö
#24	Digoxin	10000000	9000000	15000000	1.13333e+07		Ö
#25	Ribavirin	8000000	14000000	5000000	9000000			Ö
#26	Ivermectin	0	0	0	0						Ö
#27	Pyrimethamine	14000000	6000000	7000000	9000000		Ö
#28	Dasatinib (hydrochloride)	13000000	16000000	18000000	1.56667e+07		Ö
#29	Mefloquine (hydrochloride)	0	0	0	0						Ö
#30	Saracatinib	16000000	14000000	19000000	1.63333e+07		Ö
#31	Sertraline (hydrochloride)	2000000	3000000	7000000	4000000				Ö
#32	Clobenpropit	0	0	0	0					Ö
#33	Fingolimod (hydrochloride)	0	0	60000	20000						Ö
#34	Mycophenolate mofetil	4000000	7000000	6000000	5.66667e+06			Ö
#35	Cyclosporin A	0	0	0	0						Ö
#36	Nordihydroguaiaretic acid	12000000	9000000	10000000	1.03333e+07		Ö
#37	Azathioprine	6000000	5000000	5000000	5.33333e+06		Ö
#38	Desloratadine	12000000	7000000	10000000	9.66667e+06		Ö
#39	Sorafenib (Tosylate)	5000000	2000000	1000000	2.66667e+06						Ö
#40	Methoxsalen	8000000	10000000	23000000	1.36667e+07		Ö
#41	b-AP15	0	0	0	0						Ö
#42	6-Mercaptopurine	3000000	9000000	17000000	9.66667e+06			Ö
#43	Bortezomib	0	0	0	0						Ö
#44	Mycophenolic acid (MPA)	200000	1000000	200000	466667		Ö
#45	Imatinib (Mesylate)	15000000	11000000	12000000	1.26667e+07		Ö
#46	Haloperidol	9000000	10000000	15000000	1.13333e+07		Ö
#47	Pizotifen	10000000	15000000	11000000	12000000		Ö
#48	6-Thioguanine	16000000	17000000	21000000	18000000		Ö
#49	Mebendazole	15000000	1000000	17000000	11000000		Ö
#50	Tosufloxacin (tosylate hydrate)	23000000	24000000	26000000	2.43333e+07		Ö
#51	Gemcitabine (Hydrochloride)	20000	20000	10000	16666.7					Ö
#52	Clofazimine	0	0	0	0						Ö
#53	Benztropine (mesylate)	23000000	12000000	11000000	1.53333e+07		Ö
#54	Micafungin (sodium)	9000000	10000000	10000000	9.66667e+06		Ö
#55	Chlorpromazine (hydrochloride)	25000000	16000000	20000000	2.03333e+07		Ö
#56	Raloxifene (hydrochloride)	14000000	16000000	17000000	1.56667e+07		Ö
C6/36 cells were pre-incubated with 20uM each drug, and then were infected with ZIKV at MOI 0.5. Medium were collected at 3 days post infection
and virus concentration were titered by plaque assay in Vero cells. The cell mortality were evaluated under microscope with obvious cell floating and/or disappeared.
