# Supplementary material for: Identification of anti-flaviviral drugs with mosquitocidal and anti-Zika virus activity in Aedes aegypti
Source: PLoS Negl Trop Dis. 2019 Aug 20;13(8):e0007681. doi: 10.1371/journal.pntd.0007681 (PMC6716673; doi:10.1371/journal.pntd.0007681)
Supplement: S3 Table — (XLSX) [file pntd.0007681.s003.xlsx]

## Sheet: 10uM and 2uM
		Virus titer (pfu/ml)					Dead or floating cells
Number	Name	1	2	3	Average		0	0.25	0.5	0.75	1
C	DMSO	10000000	8000000	8000000	8.66667e+06		Ö
10-10uM	5-Fluorouracil	100000	200000	100000	133333		Ö
10-2uM	5-Fluorouracil	500000	1000000	3000000	1500000		Ö
11-10uM	Amoxapine	11000000	8000000	10000000	9.66667e+06		Ö
11-2uM	Amoxapine	8000000	13000000	11000000	1.06667e+07		Ö
14-10uM	Honokiol	20000000	22000000	18000000	20000000		Ö
14-2uM	Honokiol	10000000	11000000	12000000	11000000		Ö
16-10uM	Retinoic acid p-hydroxyanilide	14000000	15000000	13000000	14000000		Ö
16-2uM	Retinoic acid p-hydroxyanilide	4000000	8000000	15000000	9000000		Ö
18-10uM	Daptomycin	170000	100000	50000	106667						Ö
18-2uM	Daptomycin	14000000	11000000	14000000	13000000		Ö
19-10uM	Deferasirox	3000000	5000000	9000000	5.66667e+06		Ö
19-2uM	Deferasirox	4000000	12000000	8000000	8000000		Ö
20-10uM	Clotrimazole	10000000	700000	4000000	4900000		Ö
20-2uM	Clotrimazole	8000000	10000000	9000000	9000000		Ö
22-10uM	Auranofin	0	0	0	0						Ö
22-2uM	Auranofin	7000	3000	6000	5333.33						Ö
23-10uM	Actinomycin D	3000	0	1000	1333.33						Ö
23-2uM	Actinomycin D	1000	0	0	333.333						Ö
26-10uM	Ivermectin	1000000	900000	3000000	1.63333e+06		Ö
26-2uM	Ivermectin	8000000	2000000	7000000	5.66667e+06		Ö
29-10uM	Mefloquine (hydrochloride)	13000000	10000000	7000000	10000000		Ö
29-2uM	Mefloquine (hydrochloride)	7000000	11000000	19000000	1.23333e+07		Ö
32-10uM	Clobenpropit	9000000	2000000	4000000	5000000		Ö
32-2uM	Clobenpropit	5000000	4000000	7000000	5.33333e+06		Ö
33-10uM	Fingolimod (hydrochloride)	3000000	12000000	7000000	7.33333e+06		Ö				Ö
33-2uM	Fingolimod (hydrochloride)	5000000	8000000	6000000	6.33333e+06		Ö
35-10uM	Cyclosporin A	1300000	3000000	5000000	3100000		Ö
35-2uM	Cyclosporin A	1000000	1000000	10000000	4000000		Ö
41-10uM	b-AP15	0	0	0	0						Ö
41-2uM	b-AP15	3000000	8000000	9000000	6.66667e+06		Ö
43-10uM	Bortezomib	0	0	0	0						Ö
43-2uM	Bortezomib	5000	2000	1000	2666.67			Ö
44-10uM	Mycophenolic acid (MPA)	70000	10000	30000	36666.7		Ö
44-2uM	Mycophenolic acid (MPA)	1000000	1000000	2000000	1.33333e+06		Ö
51-10uM	Gemcitabine (Hydrochloride)	10000	20000	10000	13333.3		Ö
51-2uM	Gemcitabine (Hydrochloride)	110000	120000	100000	110000		Ö
52-10uM	Clofazimine	0	0	0	0						Ö
52-2uM	Clofazimine	1000000	5000000	2000000	2.66667e+06		Ö
C6/36 cells were pre-incubated with 10 uM or 2uM of each drug, and then were infected with ZIKV at MOI 0.5. Medium were collected at 3 days post infection and virus concentration
were titered by plaque assay in Vero cells. The cell mortality were evaluated under microscope with obvious cell floating and and and highly granulated deformed cells.
