# Supplementary material for: Identification of anti-flaviviral drugs with mosquitocidal and anti-Zika virus activity in Aedes aegypti
Source: PLoS Negl Trop Dis. 2019 Aug 20;13(8):e0007681. doi: 10.1371/journal.pntd.0007681 (PMC6716673; doi:10.1371/journal.pntd.0007681)
Supplement: S4 Table — (XLSX) [file pntd.0007681.s004.XLSX]

## Sheet: Adult survival assay
Drug	Duplicate	Days post blood meal
		1	2	3	4	5	6	7	8	9	10
#1	1	0	0	0	1	3	3	3	3	3	3
	2	0	0	0	0	2	2	4	4	4	4
#2	1	0	0	0	1	3	6	6	8	8	8
	2	0	0	1	1	2	4	6	7	7	8
#3	1	0	0	0	1	2	3	4	5	5	6
	2	0	0	0	0	1	2	4	4	5	5
#4	1	0	0	0	1	3	6	6	7	7	7
	2	0	0	0	0	1	1	3	3	5	5
#5	1	0	0	0	1	1	3	3	3	3	3
	2	0	0	0	0	1	1	2	3	3	3
#6	1	0	1	1	2	2	4	6	8	8	8
	2	0	0	0	1	1	2	4	5	5	6
#7	1	0	0	0	1	1	2	3	3	4	4
	2	0	0	0	0	1	3	3	3	4	4
#8	1	0	0	0	1	2	4	4	6	6	6
	2	0	0	1	3	5	5	5	7	7	7
#9	1	0	0	0	1	3	4	4	4	4	4
	2	0	0	0	0	2	3	3	3	3	3
#10	1	0	0	0	1	2	3	3	3	3	3
	2	0	0	1	1	1	1	1	1	1	2
#11	1	1	1	1	1	1	2	2	3	4	4
	2	0	0	0	0	0	0	0	0	1	1
#12	1	0	0	0	1	1	2	2	3	3	5
	2	0	0	0	0	0	1	3	3	3	3
#13	1	0	0	2	3	4	5	5	5	5	5
	2	0	0	0	0	1	1	1	3	3	3
#14	1	0	0	0	0	0	0	1	1	1	1
	2	0	0	0	1	1	1	2	2	3	3
#15	1	0	0	1	1	2	3	4	4	4	5
	2	0	0	0	0	0	1	1	2	2	2
#16	1	0	0	0	1	1	1	1	3	4	4
	2	0	0	0	0	1	1	1	1	3	5
#17	1	0	0	0	0	0	0	1	1	1	2
	2	0	0	0	1	1	1	2	2	3	3
#18	1	0	0	0	2	2	4	4	5	6	7
	2	0	0	0	0	1	1	3	3	4	4
#19	1	0	0	0	1	2	3	3	3	4	4
	2	0	0	0	0	0	1	1	2	2	2
#20	1	0	0	0	0	1	1	2	2	3	4
	2	0	0	1	1	1	3	3	4	4	5
#21-DMSO	1	0	0	0	0	2	3	4	4	4	4
	2	0	0	0	0	1	1	1	2	2	3
#22	1	0	0	0	1	1	1	1	1	3	3
	2	0	0	0	0	0	2	2	2	2	2
#23	1	2	20	20	20	20	20	20	20	20	20
	2	0	20	20	20	20	20	20	20	20	20
#24	1	0	0	0	2	5	6	8	9	11	12
	2	0	0	1	2	3	5	8	8	10	11
#25	1	0	0	0	0	2	3	3	4	4	4
	2	0	0	0	1	1	1	1	3	3	3
#26	1	20	20	20	20	20	20	20	20	20	20
	2	20	20	20	20	20	20	20	20	20	20
#27	1	0	0	1	1	3	3	3	4	4	4
	2	0	0	0	0	0	2	2	4	4	4
#28	1	0	0	0	1	3	3	3	4	4	4
	2	0	0	1	1	1	3	4	4	5	5
#29	1	0	0	0	0	0	0	2	2	2	4
	2	0	0	1	1	1	2	2	3	3	3
#30	1	0	0	0	0	2	3	3	3	3	3
	2	0	0	0	1	1	3	3	3	3	4
#31	1	0	0	0	2	3	4	4	4	4	4
	2	0	0	0	0	0	0	2	2	3	5
#32	1	0	0	0	0	0	0	0	0	1	3
	2	0	0	1	1	1	1	1	1	1	5
#33	1	0	0	0	0	0	0	0	0	1	6
	2	0	0	1	2	2	2	2	4	6	6
#34	1	0	1	1	2	4	4	6	8	8	10
	2	0	0	1	3	3	5	5	7	7	9
#35	1	15	17	18	18	18	18	18	18	18	18
	2	13	16	16	17	17	17	17	17	17	17
#36	1	0	0	2	2	2	2	2	3	3	3
	2	0	0	0	0	1	1	3	3	4	4
#37	1	0	0	2	3	5	5	5	5	7	7
	2	0	0	0	2	2	4	4	4	5	6
#38	1	0	0	2	3	4	4	4	5	5	6
	2	0	0	0	1	3	3	5	7	7	7
#39	1	0	0	0	1	4	4	4	5	5	6
	2	0	0	0	0	0	0	2	2	4	4
#40	1	0	0	0	0	1	1	1	2	4	4
	2	0	0	0	2	3	3	5	5	5	7
#41	1	0	0	0	0	0	0	0	2	2	4
	2	0	0	1	2	4	4	4	4	6	6
#42	1	0	0	0	0	1	1	2	3	3	3
	2	0	0	0	2	2	5	5	5	7	7
#43	1	0	0	0	0	0	0	0	0	0	3
	2	0	1	1	1	3	3	3	3	3	4
#44	1	0	0	0	0	0	0	1	1	1	3
	2	0	0	0	0	0	0	0	1	3	5
#45	1	0	0	1	4	4	4	4	4	5	6
	2	0	0	0	0	2	2	4	5	5	7
#46	1	0	0	2	2	4	4	6	6	7	9
	2	0	0	0	0	1	1	3	3	3	5
#47	1	0	0	1	2	4	4	5	5	5	5
	2	0	0	0	2	2	3	3	3	6	6
#48	1	0	0	1	1	1	1	3	3	3	3
	2	0	0	0	0	2	2	2	3	5	5
#49	1	0	0	0	0	1	1	3	3	3	5
	2	0	0	2	2	4	4	4	4	6	6
#50	1	0	0	0	1	3	4	5	5	5	5
	2	0	0	0	0	0	0	1	3	3	4
#51	1	0	0	2	2	2	2	2	2	2	2
	2	0	0	0	0	1	3	3	3	3	5
#52	1	0	0	0	0	0	0	1	2	2	2
	2	0	0	0	2	3	3	3	3	5	5
#53	1	0	0	2	4	4	5	5	8	8	10
	2	0	1	1	5	9	11	12	12	12	12
#54	1	0	0	0	1	3	4	4	4	5	5
	2	0	0	2	2	3	3	3	4	4	6
#55	1	0	0	1	2	2	4	4	4	4	5
	2	0	0	0	0	1	3	3	3	3	3
#56	1	1	2	2	3	4	4	4	4	6	6
	2	0	0	0	0	1	3	3	3	4	5
One week adult female mosquitoes were blood fed with a final concentration of each drug at 100 uM in blood meal.
Each drug had two replicates, and each replicate had 20 fully engorged females.
Number of dead mosquitoes were recorded each day till ten days post blood meal.
