# Supplementary material for: Identification of anti-flaviviral drugs with mosquitocidal and anti-Zika virus activity in Aedes aegypti
Source: PLoS Negl Trop Dis. 2019 Aug 20;13(8):e0007681. doi: 10.1371/journal.pntd.0007681 (PMC6716673; doi:10.1371/journal.pntd.0007681)
Supplement: S5 Table — (XLSX) [file pntd.0007681.s005.xlsx]

## Sheet: Sheet1
Table S5 Summarize the drugs with mosquitocidal and anti-Zika activities
	C6/36 cells assay		Mosquito assay
Drugs	Cell Toxicity	ZIKV replication Inhibition	Mosquitocidal activity	ZIKV Transmission blocking
#7: U18666A				Ö
#10: 5-Fluorouracil		Ö
#16: Retinoic acid p-hydroxyanilide				Ö
#20: Clotrimazole				Ö
#22: Auranofin	Ö
#23: Actinomycin D	Ö		Ö
#26: Ivermectin			Ö
#35: Cyclosporin A			Ö
#43: Bortezomib	Ö			Ö
#44: Mycophenolic acid		Ö		Ö
#45: Imatinib mesylate				Ö
#51: Gemcitabine-HCl	Ö
